# Supplementary material for: RNase MRP and the RNA processing cascade in the eukaryotic ancestor
Source: BMC Evol Biol. 2007 Feb 8;7(Suppl 1):S13. doi: 10.1186/1471-2148-7-S1-S13 (PMC1796607; doi:10.1186/1471-2148-7-S1-S13)
Supplement: Additional file 1 — MRP-RNA sequences from a wide distribution of eukaryotes. [file 1471-2148-7-S1-S13-S1.xls]

## Sheet: Sheet1
Organism	Common name/group	Accession	From	To	Ref
Homo sapiens 9606	human	AF458224.1 546-811 (also X51867, M29916)	>1000	>200	f, m
**Pan troglodytes 9598	chimpanzee	AADA01035511.1 14291-14555	>1000	>200
Macaca mulatta 9544	rhesus monkey	ti|541201941	5' P1	3' P1	k
Cercopithecus aethiops 9534	African green monkey	CC936164.1	5' P3b	3' P1	d
Lemur catta 9447	ring-tailed lemur	CC936319.1	5' P3b	3' P1	d
Crocidura russula 36802	white-toothed shrew	CC936652.1	5' P3b	3' P1	d
Mus musculus 10090	mouse	AADA01035511.1 845-1117	844	>200	b
**Oryctolagus cuniculus 9986	rabbit	AAGW01261685.1260-540	259	>200
Rattus norvegicus 10116	Norway rat	AABR03040867.1 20998-20719 (also J05014, NW_047712)	>1000	>200	n
**Canis familiaris 9615	dog	AAEX01055752.1 26663-26939, CM000011.1	>1000	>200	k
Felis catus 9685	cat	CC935890.1	5' P3b	3' P7	d
Bos taurus 9913	cow	Z25280.1 706-976	705	175	c
Sus scrofa 9823	pig	CC936439.1	5' P2	3' P1	d
Loxodonta africana 9785	African savanna elephant	AAGU01244828.1 7941-7656	692	>200	d, k
Atherurus africanus 192881	African Brush-tailed Porcupine	CC936561.1	5' P3b	3' P1	d
Dasypus novemcinctus 9361	nine-banded armadillo	AAGV01247640.1 903-615	>1000	>200	d
Macropus eugenii 9315	tammar wallaby	CC936711.1	5' P3b	3' P1	d
**Monodelphis domestica 13616	gray short-tailed opossum	Assembly 0.5, scaffold_15143 5443339-5443058, ti|491969685	>1000	>200	k
**Gallus gallus 9031	chicken)	AADN01006913.1 200-1	>1000	3' P7
Xenopus laevis 8355	African clawed frog	D30745.1 2839-3111 (also Z11844)	>1000	131	a
**Xenopus tropicalis 8364	western clawed frog	Assembly 3.0, Scaffold 99 1471260-1471531	>1000	>200
**Takifugu rubripes 31033	torafugu, tiger blowfish	CAAB01000416.1 43232-42993	>1000	>200	k
**Tetraodon nigroviridis 99883	Spotted green pufferfish	CAAE01012081.1 21509-21762	>1000	>200	k
**Danio rerio 7955	zebrafish	CAAK01000119.1 2793811-2793547	>1000	>200	k
**Ciona intestinalis 7719	sea squirt	AABS01000030.1 66300-66051	>1000	>200
**Ciona savignyi 51511	sea squirt	AACT01041809.1 6951-7211	>1000	>200	k
**Strongylocentrotus purpuratus 7668	purple sea urchin	MRP1a: AAGJ01116184.1 71-323	70	>200
**Strongylocentrotus purpuratus 7668	purple sea urchin	MRP1b: AAGJ01129308.1 7193-6941	>1000	>200
**Strongylocentrotus purpuratus 7668	purple sea urchin	MRP1c: AAGJ01275051.1 340-88	>1000	87
**Strongylocentrotus purpuratus 7668	purple sea urchin	MRP2a: AAGJ01178199.1 708-451	705	>200
**Strongylocentrotus purpuratus 7668	purple sea urchin	MRP2b: AAGJ01178201.1 8051-8311	>1000	>200
**Drosophila melanogaster 7227	fruit fly	AE003744.3 173094-172717	>1000	>200	k
**Drosophila pseudoobscura 7237	fruit fly	AADE01000127.1 89890-89517	>1000	>200	k
**Drosophila yakuba 7245	fruit fly	AAEU01002746.1 28507-28140	>1000	>200	k
**Drosophila mojavensis 7230	fruit fly	Contig 3817 32808-33176	>1000	>200	k
**Drosophila virilis 7244	fruit fly	scaffold 20 2440282-2440650	>1000	>200
**Drosophila ananassae 7217	fruit fly	ma2448858 1001000-1001395	>1000	>200	k
Drosophila erecta 7220	fruit fly	ti|596057802	5' P1	3' P1	k
Drosophila simulans 7240	fruit fly	ti|502309410	5' P1	3' P1	k
Drosophila willistoni 7260	fruit fly	ti|581094901	5' P1	3' P1	k
Anopheles gambiae 7165	malaria mosquito	AAAB01008987_357	5' P1	3' P1	k
Apis mellifera 7460	honey bee	AADG03009884.1	5' P1	3' P1	k
Brugia malayi 6279	Nematode	1133408	5' P1	3' P1	k
Kazachstania telluris 36907	Ascomycota fungi	AY090593.1	3' P3a	3' P4	i
Kluyveromyces africanus 51618	Ascomycota fungi	AY090594.1	5' P3b	3' P9	i
Kluyveromyces delphensis 51657	Ascomycota fungi	AY090595.1	3' P3b	3' P9	i
Kluyveromyces lactis 28985	Ascomycota fungi	AY090596.1	5' P1	3' P1	i
Saccharomyces barnettii 61262	Ascomycota fungi	AY090597.1	3' P3a	3' P9	i
Saccharomyces bayanus 4931	Ascomycota fungi	AY090598.1	5' P2	3' P4	i
Naumovia castellii 27288	Ascomycota fungi	AY090599.1	5' P5	3' P4	i
Saccharomyces dairenensis 27289	Ascomycota fungi	AY090600.1	5' P2	3' P4	i
Saccharomyces cerevisiae 4932	Ascomycota, baker's yeast	Z71301.1 2213-2552 (also Z14231)	>1000	>200	l
Saccharomyces cerevisiae var. diastaticus 41870	Ascomycota fungi	AY090601.1	5' P2	3' P9	i
Saccharomyces globosus 27290	Ascomycota fungi	AY090602.1	5' P1	3' P1	i
Saccharomyces kluyveri 4934	Ascomycota fungi	AY090603.1	5' P2	3' P9	i
**Saccharomyces mikatae 114525	Ascomycota fungi	ti|203281071 589-255	149	>200	k
Saccharomyces norbensis 190979	Ascomycota fungi	AY090604.1	5' P2	3' P4	i
Saccharomyces pastorianus 27292	Ascomycota, lager yeast	AY090605.1	5' P2	3' P4	i
Saccharomyces servazzii 27293	Ascomycota fungi	AY090606.1	5' P2	3' P4	i
Saccharomyces unisporus 27294	Ascomycota fungi	AY090607.1	5' P5	3' P9	i
Saccharomyces paradoxus 27291	Ascomycota fungi	AABY01000101.1	5' P1	3' P1	k
Saccharomyces kudriavzevii 114524	Ascomycota fungi	AACI01000184.1	5' P1	3' P1	k
Kluyveromyces waltii 4914	Ascomycota fungi	G194contig_27	5' P1	3' P1	k
Ashbya gossypii 33169	Ascomycota fungi	AE016817.2 339122-338832	>1000	>200	e, g
Candida albicans 5476	Ascomycota fungi	Contig6-2303	5' P1	3' P1	k
Candida dubliniensis 42374	Ascomycota fungi	Contig453	5' P1	3' P1	k
Candida glabrata 5478	Ascomycota fungi	CR380959.1 700708-701057	>1000	>200	g
Candida tropicalis 5482	Ascomycota fungi	ti|521606576	5' P1	3' P1	k
Debaryomyces hansenii 4959	Ascomycota fungi	CR382133.1	5' P1	3' P1	k
Eremothecium gossypii 33169	Ascomycota fungi	AE016817.2/NC_005785	5' P1	3' P1	k
Pichia guilliermondii 4929	Ascomycota fungi	ti|537236607	5' P1	3' P1	k
Torulaspora delbrueckii 4950	Ascomycota fungi	AY090608.1	5' P1	3' P1	i
Yarrowia lipolytica 4952	Ascomycota fungi	CR382130.1	5' P1	3' P1	k
Zygosaccharomyces rouxii 4956	Ascomycota fungi	AY090609.1	5' P2	3' P9	i
Schizosaccharomyces pombe 4896	Ascomycota, fission yeast	AL009197.1 31225-31618 (also NC_003424)	>1000	>200	j
Aspergillus nidulans 162425	Ascomycota fungi	contig 1.75(scaffold 5)	5' P1	3' P1	k
Aspergillus fumigatus 5085	Ascomycota fungi	Contig26	5' P1	3' P1	k
Coccidioides immitis 5501	Ascomycota fungi	1.162(scaffold 5)	5' P1	3' P1	k
Histoplasma capsulatum 5037	Ascomycota fungi	ti|588281529	5' P1	3' P1	k
Uncinocarpus reesii 33188	Ascomycota fungi	ti|738246293	5' P1	3' P1	k
Neurospora crassa 5141	Ascomycota fungi	AL451109.1	5' P1	3' P1	k
Podospora anserina 5145	Ascomycota fungi	contig_656	5' P1	3' P1	k
Magnaporthe grisea 148305	Ascomycota fungi, rice blast fungus	CH236889.1	5' P1	3' P1	k
Fusarium graminearum (G. zeae) 5518	Ascomycota fungi	1.425(scaffold 7)	5' P1	3' P1	k
Trichoderma reesei 51453	Ascomycota fungi	scaffold_71	5' P1	3' P1	k
Botrytis cinerea 40559	Ascomycota fungi	AL116880.1	5' P1	3' P1	k
Coprinus cinereus 5346	Basidiomycota fungi	1.44(scaffold 2)	5' P1	3' P1	k
Phanerochaete chrysosporium 5306	Basidiomycota fungi	Scaffold_98	5' P1	3' P1	k
Laccaria bicolor 29883	Basidiomycota fungi	ti|609479843	5' P1	3' P1	k
Nicotiana tabacum 4097	tobacco	MRP1: unavailable	5' P1	3' P1	h
Nicotiana tabacum 4097	tobacco	MRP2: unavailable	5' P1	3' P7	h
Nicotiana tabacum 4097	tobacco	MRP3: unavailable	5' P1	3' P1	h
Arabidopsis thaliana 3702	thale cress	MRP1: X65942.1 199-445	198	75	h, k
Arabidopsis thaliana 3702	thale cress	MRP2: NC_003071.3 8811593-8811853	>1000	>200	h, k
**Brassica oleracea 3712	kale/cabbage/cauliflower	Contig BOMBD54TR 93-316	92	>200
Oryza sativa 4530	rice	AP003328.3	5' P1	3' P1	k
Chlamydomonas reinhardtii 3055	Green algae	scaffold_96	5' P1	3' P1	k
Volvox carteri 3067	Green algae	ABSY181776.b1	5' P1	3' P1	k
Cyanidioschyzon merolae 45157	Red algae	CF110001	5' P1	3' P1	k
**Plasmodium falciparum 5833	human malaria parasite	NC_004325.1 219071-218748	>1000	>200	k
**Plasmodium yoelli 5861	mouse malaria parasite	AABL01002665.1 3440-3140	>1000	>200	k
**Plasmodium berghei 5821	Apicomplexa	Pb_5607 6152-6493	>1000	>200	k
**Plasmodium chabaudi 5825	Apicomplexa	Pc_6141 2512-2836	>1000	>200	k
**Plasmodium gallinaceum 5849	Apicomplexa	Pg_c000013117.Contig1 971-1324	>1000	>200
**Plasmodium knowlesi 5850	Apicomplexa	Pkn1318d01 6151-5780	>1000	>200	k
**Plasmodium vivax 5855	Apicomplexa	Pv_4041 258309-257936	>1000	>200	k
**Cryptosporidium parvum 5807	Apicomplexa	Chromosome4:1,1106229 381884-382317	>1000	>200	k
**Cryptosporidium hominis 237895	Apicomplexa	AAEL01000837.1 1688-1253	38	>200	k
Trichomonas vaginalis 5722	Parabasalidea	920999	5' P1	3' P1	k
Dictyostelium discoideum 44689	Mycetozoa	DDB0187328	5' P1	3' P1	k
Theileria annulata 5874	Apicomplexa	Tap404f10.p1c	5' P1	3' P1	k
Babesia bovis 5865	Apicomplexa	B_bovis397h10.q1c/Bbovis.CONTIG.1271	5' P1	3' P1	k
Plasmodium gallinaceum 5849	Apicomplexa	Contig32	5' P1	3' P1	k
Eimeria tenella 5802	Apicomplexa	2257242.c005501366.Contig1/TC4578/Contig4869	5' P1	3' P1	k
Toxoplasma gondii 5811	Apicomplexa	15514/TGG_995279	5' P1	3' P1	k
Oxytricha trifallax 94289	Ciliophora	CC819579.1	5' P1	3' P1	k
Tetrahymena thermophila 5911	Ciliophora	TXBRV46TR/CH445559.1	5' P1	3' P1	k
Phytophthora ramorum 164328	Heterokonta	scaffold_47	5' P1	3' P1	k
Phytophthora sojae 67593	Heterokonta	scaffold_17	5' P1	3' P1	k
Thalassiosira pseudonana 35128	Heterokonta	scaffold_12	5' P1	3' P1	k
Encephalitozoon cuniculi 6035	Microsporidia	AL590450.1	5' P1	3' P1	k
Antonospora locustae 278021	Microsporidia	contig_159	5' P1	3' P1	k
Key
a	Bennett et al 1992
b	Chang & Clayton 1989
c	Dairaghi & Clayton 1993
d	Dermitzakis et al 2003
e	Dietrich et al 2004
f	Gold et al 1989
g	Griffiths-Jones et al 2003
h	Kiss, Marshallsay & Filipowicz 1992
i	Li et al 2002
j	Paluh & Clayton 1995
k	Piccinelli et al 2005
l	Schmitt & Clayton 1992
m	Topper & Clayton 1990
n	Yuan, Singh & Reddy 1989
**	This study
